# Supplementary material for: New susceptibility alleles associated with severe coronary artery stenosis in the Lebanese population
Source: BMC Med Genomics. 2021 Mar 25;14:90. doi: 10.1186/s12920-021-00942-x (PMC7993530; doi:10.1186/s12920-021-00942-x)
Supplement: Supplementary file 2 — Additional file 2. The title is “Characteristics of Sample population”. The table includes several epidemiological factors included in the present paper and reported as individual tables, but it also includes descriptive of the population that can be viewed as useful by readers to have a better understanding of the sample. These include means and standard deviations for BMI and Total cholesterol levels in both controls and severe CAD patients, reason for patient catheterization and finally the percentages of cardiovascular comorbidities in both populations. All the descriptive were reported as absolute numbers as well as percentages within controls and within CAD population respectively. [file 12920_2021_942_MOESM2_ESM.xlsx]

## Sheet: Sheet1
		No stenosis				Stenosis > 50% in any one vessel
		Mean	Standard Deviation	Count	Column N %	Mean	Standard Deviation	Count	Column N %
Age of onset		57.56	11.48			60.94	11.07
Total cholesterol in mg/dl		202.83	123.73			194.98	107.35
Body Mass Index		29.65	5.6			28.97	4.57
Sex
	Male			401	0.53			1289	0.743
	Female			356	0.47			445	0.257
Reason for catheterization
	Myocardial infarction			15	0.02			278	0.163
	Unstable angina			188	0.25			500	0.293
	CAD Workup			550	0.73			929	0.544
Known Diabetic
	No			618	0.819			1102	0.636
	Yes			137	0.181			631	0.364
Known hyperlipidemia
	No			463	0.614			832	0.48
	Yes			291	0.386			900	0.52
Known Hypertensive
	No			379	0.502			613	0.354
	Yes			376	0.498			1120	0.646
Smoker
	Never smoked			338	0.446			539	0.311
	Ex-smoker			141	0.186			487	0.281
	Minimal smoker			60	0.079			128	0.074
	Current smoker			218	0.288			579	0.334
Family history of CAD
	No			315	0.416			617	0.357
	Yes			442	0.584			1111	0.643
Consanguinity
	No			541	0.762			1225	0.767
	First cousin			110	0.155			229	0.143
	Second cousin			36	0.051			49	0.031
	More			23	0.032			94	0.059
Other cardiological disease
	Not applicable			672	0.892			1576	0.914
	Congestive heart failure			48	0.064			77	0.045
	Valve disorder			22	0.029			32	0.019
	Cardiac hypertrophy			0	0			3	0.002
	Congenital heart disease			0	0			9	0.005
	Arrythmia			0	0			6	0.003
	Septal defect			1	0.001			0	0
	Cardiomyopathy			1	0.001			1	0.001
	Aneurysm			0	0			1	0.001
	Pace maker			9	0.012			20	0.012
	Rheumatic heart disease			0	0			0	0
