# Supplementary material for: New susceptibility alleles associated with severe coronary artery stenosis in the Lebanese population
Source: BMC Med Genomics. 2021 Mar 25;14:90. doi: 10.1186/s12920-021-00942-x (PMC7993530; doi:10.1186/s12920-021-00942-x)
Supplement: Supplementary file 3 — Additional file 3. The title is “List of SNPs for regression models significant for p-value below 0.00005”. These results include all the list of SNPs for all three models of associations that have a significance level below the above-mentioned threshold. This information was added to the file directory of the present paper to have a more objective approach and compare objectively our results to previous reports on the population. [file 12920_2021_942_MOESM3_ESM.xlsx]

## Sheet: Sheet1
Model 1	Model 2	Model 3
rs10489239	rs10489239	rs2789405
rs2789405	rs2789405	rs1396626
rs17862794	rs17862794	rs17010167
rs13425837	rs13425837	rs4926992
rs2307289	rs2307289	rs17328231
rs1601375	rs10517402	rs876394
rs6767604	rs1504975	rs10489239
rs10517402	rs1442112	rs7580542
rs1504975	rs9368648	rs13413064
rs11952861	rs9295937	rs11688246
rs1442112	rs9391637	rs6778944
rs9368648	rs922295	rs6767604
rs9295937	rs1383393	rs4894688
rs9391637	rs11765962	rs1442112
rs922295	rs10253164	rs2963216
rs1383393	rs10260856	rs8188059
rs11765962	rs1365017	rs7835529
rs10253164	rs6983496	rs11989929
rs10260856	rs7823561	rs2298181
rs1365017	rs11135894	rs2343305
rs6983496	rs4416827	rs766505
rs7823561	rs10503775	rs35051
rs11135894	rs11140294	rs2706229
rs4416827	rs17005877	rs12593069
rs10503775	rs16934692	rs9892383
rs2680432	rs9569458	rs1868711
rs11140294	rs9300747	rs16989922
rs7079384	rs16962524	rs1522996
rs11037634	rs8033109
rs17005877	rs1559438
rs16934692	rs2955153
rs12819276	rs7196597
rs9569458	rs9892383
rs3120223	rs12458584
rs9300747
rs17089550
rs8033109
rs1559438
rs2955153
rs7196597
rs9892383
rs933241
